# Supplementary material for: Non-invasive vocal biomarker is associated with pulmonary hypertension
Source: PLoS One. 2020 Apr 16;15(4):e0231441. doi: 10.1371/journal.pone.0231441 (PMC7162478; doi:10.1371/journal.pone.0231441)
Supplement: S1 Dataset — (XLSX) [file pone.0231441.s001.xlsx]

## Sheet: S1 Dataset
P	Recording	PVR_Q1	PA_T3	Patient	Biomarker	PA	PA => 35	PVR	PVR => 1.7	RA	RA => 10	RVEDP	RVEDP=>12	PCWP	LVEDP	LVEDP=>20	CI	CI=>3	AO	Age	Gender	DM	HTN	DysL	BMI	SMK	EF	EF=>40	NYHA	EGFR	GFR60	EF40	BMI30	EF50	Diagnosis	PHTN	DiagnosisText	PrimaryLast	PrimaryLast1	PCWP=>15
2	1	0	0	1415	0.940073	31	0	4.17	1	2	0	6	0	5			3.17	1		47	0	0	0	1	31	1	69	1	3	77	0	0	1	0	17	1	Pulmonary hypertension	1	0	0
2	2	0	0	1415	1.55575	31	0	4.17	1	2	0	6	0	5			3.17	1		47	0	0	0	1	31	1	69	1	3	77	0	0	1	0	17	1	Pulmonary hypertension	1	0	0
2	3	0	0	1415	0.512523	31	0	4.17	1	2	0	6	0	5			3.17	1		47	0	0	0	1	31	1	69	1	3	77	0	0	1	0	17	1	Pulmonary hypertension	1	1	0
1	1	0	1	1416	0.898397	54	1	10.33	1	16	1	20	1	23	19	0	1.61	0	76	70	0	0	1	1	37	1	70	1	4	49	1	0	1	0	17	1	Pulmonary hypertension	1	0	1
1	2	0	1	1416	1.41279	54	1	10.33	1	16	1	20	1	23	19	0	1.61	0	76	70	0	0	1	1	37	1	70	1	4	49	1	0	1	0	17	1	Pulmonary hypertension	1	0	1
1	3	0	1	1416	1.80973	54	1	10.33	1	16	1	20	1	23	19	0	1.61	0	76	70	0	0	1	1	37	1	70	1	4	49	1	0	1	0	17	1	Pulmonary hypertension	1	1	1
1	1	1	0	1417	0.469119	30	0	1.04	0	6	0	9	0	24			2.62	0		80	0	1	1	1	44	1	44	1	4	31	1	0	1	1	17	1	Pulmonary hypertension	1	0	1
1	2	1	0	1417	1.2622	30	0	1.04	0	6	0	9	0	24			2.62	0		80	0	1	1	1	44	1	44	1	4	31	1	0	1	1	17	1	Pulmonary hypertension	1	0	1
1	3	1	0	1417	0.682042	30	0	1.04	0	6	0	9	0	24			2.62	0		80	0	1	1	1	44	1	44	1	4	31	1	0	1	1	17	1	Pulmonary hypertension	1	1	1
1	2	0	0	1418	0.238231	24	0	2.87	1	9	0	12	1	11			2.58	0		64	0	0	0	0	29	1	56	1	3	45	1	0	0	0	15	0	Normal study	1	0	0
1	3	0	0	1418	0.11729	24	0	2.87	1	9	0	12	1	11			2.58	0		64	0	0	0	0	29	1	56	1	3	45	1	0	0	0	15	0	Normal study	1	1	0
1	1	0	1	1420	-0.256551	46	1	4.01	1	15	1	29	1	27			2.67	0	99	72	1	1	1	1	40	1	66	1	3	54	1	0	1	0	17	1	Pulmonary hypertension	1	0	1
1	2	0	1	1420	0.082481	46	1	4.01	1	15	1	29	1	27			2.67	0	99	72	1	1	1	1	40	1	66	1	3	54	1	0	1	0	17	1	Pulmonary hypertension	1	1	1
1	1	0	0	1421	0.0749908	32	0	3.27	1	6	0	12	1	19			1.83	0		84	1	0	1	0	29	1	50	1	3	53	1	0	0	0	10	0	Heart Failure	1	0	1
1	2	0	0	1421	0.662419	32	0	3.27	1	6	0	12	1	19			1.83	0		84	1	0	1	0	29	1	50	1	3	53	1	0	0	0	10	0	Heart Failure	1	0	1
1	3	0	0	1421	0.908968	32	0	3.27	1	6	0	12	1	19			1.83	0		84	1	0	1	0	29	1	50	1	3	53	1	0	0	0	10	0	Heart Failure	1	1	1
1	1	0	1	1422	0.56865	43	1	3.89	1	11	1	18	1	23			2.85	0		73	0	1	1	1	34	0	74	1	3	82	0	0	1	0	17	1	Pulmonary hypertension	1	0	1
1	2	0	1	1422	0.695877	43	1	3.89	1	11	1	18	1	23			2.85	0		73	0	1	1	1	34	0	74	1	3	82	0	0	1	0	17	1	Pulmonary hypertension	1	0	1
1	3	0	1	1422	1.47623	43	1	3.89	1	11	1	18	1	23			2.85	0		73	0	1	1	1	34	0	74	1	3	82	0	0	1	0	17	1	Pulmonary hypertension	1	1	1
2	1	0	0	1425	-0.994115	29	0	2.01	1	12	1	10	0	16	18	0	2.69	0	94	77	1	0	1	1	38	0	54	1	3	45	1	0	1	0	15	0	Normal study	1	0	1
2	2	0	0	1425	-1.01947	29	0	2.01	1	12	1	10	0	16	18	0	2.69	0	94	77	1	0	1	1	38	0	54	1	3	45	1	0	1	0	15	0	Normal study	1	0	1
2	3	0	0	1425	-0.750588	29	0	2.01	1	12	1	10	0	16	18	0	2.69	0	94	77	1	0	1	1	38	0	54	1	3	45	1	0	1	0	15	0	Normal study	1	1	1
1	1	1	0	1426	0.0654511	14	0	1.49	0	2	0	0	0	5			4.29	1	132	71	1	0	1	0	27	1	51	1	3	83	0	0	0	0	10	0	Heart Failure	1	0	0
1	2	1	0	1426	0.724021	14	0	1.49	0	2	0	0	0	5			4.29	1	132	71	1	0	1	0	27	1	51	1	3	83	0	0	0	0	10	0	Heart Failure	1	0	0
1	3	1	0	1426	0.0831917	14	0	1.49	0	2	0	0	0	5			4.29	1	132	71	1	0	1	0	27	1	51	1	3	83	0	0	0	0	10	0	Heart Failure	1	1	0
1	1	1	0	1428	1.19433	27	0	1.41	0	11	1	16	1	18	20	1	3.38	1	99	59	0	0	0	1	33	0	60	1	4	73	0	0	1	0	6	0	Diastolic Heart Failure	1	0	1
1	2	1	0	1428	1.07073	27	0	1.41	0	11	1	16	1	18	20	1	3.38	1	99	59	0	0	0	1	33	0	60	1	4	73	0	0	1	0	6	0	Diastolic Heart Failure	1	0	1
1	3	1	0	1428	0.499162	27	0	1.41	0	11	1	16	1	18	20	1	3.38	1	99	59	0	0	0	1	33	0	60	1	4	73	0	0	1	0	6	0	Diastolic Heart Failure	1	1	1
1	1	0	1	1430	0.294055	51	1	7.16	1	10	1	16	1	14			2.46	0		80	0	0	0	0	48	0	64	1	3	60	0	0	1	0	17	1	Pulmonary hypertension	1	0	0
1	2	0	1	1430	1.00887	51	1	7.16	1	10	1	16	1	14			2.46	0		80	0	0	0	0	48	0	64	1	3	60	0	0	1	0	17	1	Pulmonary hypertension	1	0	0
1	3	0	1	1430	0.879898	51	1	7.16	1	10	1	16	1	14			2.46	0		80	0	0	0	0	48	0	64	1	3	60	0	0	1	0	17	1	Pulmonary hypertension	1	1	0
1	1	0	0	1431	1.07947	22	0	1.73	1	5	0	10	0	10			4.16	1	97	52	0	1	1	1	25	0	64	1	4	75	0	0	0	0	15	0	Normal study	1	0	0
1	2	0	0	1431	0.875563	22	0	1.73	1	5	0	10	0	10			4.16	1	97	52	0	1	1	1	25	0	64	1	4	75	0	0	0	0	15	0	Normal study	1	0	0
1	3	0	0	1431	1.1809	22	0	1.73	1	5	0	10	0	10			4.16	1	97	52	0	1	1	1	25	0	64	1	4	75	0	0	0	0	15	0	Normal study	1	1	0
1	1	0	1	1677	1.13228	46	1	5.08	1	13	1	13	1	14			3.56	1		69	0	0	1	0	30	1	60	1	3	45	1	0	0	0	17	1	Pulmonary hypertension	1	0	0
1	2	0	1	1677	1.36321	46	1	5.08	1	13	1	13	1	14			3.56	1		69	0	0	1	0	30	1	60	1	3	45	1	0	0	0	17	1	Pulmonary hypertension	1	0	0
1	3	0	1	1677	3.67721	46	1	5.08	1	13	1	13	1	14			3.56	1		69	0	0	1	0	30	1	60	1	3	45	1	0	0	0	17	1	Pulmonary hypertension	1	1	0
1	1	0	0	1678	0.526153	29	0	1.97	1	7	0	12	1	13			3.39	1		36	0	0	0	0	44	1	65	1	3	71	0	0	1	0	17	1	Pulmonary hypertension	1	0	0
1	2	0	0	1678	0.589526	29	0	1.97	1	7	0	12	1	13			3.39	1		36	0	0	0	0	44	1	65	1	3	71	0	0	1	0	17	1	Pulmonary hypertension	1	0	0
1	3	0	0	1678	0.379517	29	0	1.97	1	7	0	12	1	13			3.39	1		36	0	0	0	0	44	1	65	1	3	71	0	0	1	0	17	1	Pulmonary hypertension	1	1	0
2	2	0	1	1679	0.811512	47	1	9.89	1	8	0	12	1	26			1.45	0		75	0	0	0	1	29	1	25	0	3	37	1	1	0	1	17	1	Pulmonary hypertension	1	0	1
2	3	0	1	1679	0.863423	47	1	9.89	1	8	0	12	1	26			1.45	0		75	0	0	0	1	29	1	25	0	3	37	1	1	0	1	17	1	Pulmonary hypertension	1	1	1
1	1	0	0	1680	0.854326	30	0	2.1	1	13	1	16	1	21			1.86	0	72	74	1	1	0	1	34	0	22	0	3	31	1	1	1	1	17	1	Pulmonary hypertension	1	0	1
1	2	0	0	1680	-0.150542	30	0	2.1	1	13	1	16	1	21			1.86	0	72	74	1	1	0	1	34	0	22	0	3	31	1	1	1	1	17	1	Pulmonary hypertension	1	0	1
1	3	0	0	1680	0.229254	30	0	2.1	1	13	1	16	1	21			1.86	0	72	74	1	1	0	1	34	0	22	0	3	31	1	1	1	1	17	1	Pulmonary hypertension	1	1	1
1	1	0	1	1682	0.569354	45	1	4.19	1	6	0	14	1	9			4.83	1		53	0	0	1	0	35	0	62	1	2	105	0	0	1	0	17	1	Pulmonary hypertension	1	0	0
1	2	0	1	1682	0.952277	45	1	4.19	1	6	0	14	1	9			4.83	1		53	0	0	1	0	35	0	62	1	2	105	0	0	1	0	17	1	Pulmonary hypertension	1	0	0
1	3	0	1	1682	0.436451	45	1	4.19	1	6	0	14	1	9			4.83	1		53	0	0	1	0	35	0	62	1	2	105	0	0	1	0	17	1	Pulmonary hypertension	1	1	0
1	1	0	0	1683	-0.517276	34	0	2.02	1	15	1	14	1	20			3.05	1	108	72	1	0	1	1	38	0	60	1	3	19	1	0	1	0	10	0	Heart Failure	1	0	1
1	2	0	0	1683	1.08754	34	0	2.02	1	15	1	14	1	20			3.05	1	108	72	1	0	1	1	38	0	60	1	3	19	1	0	1	0	10	0	Heart Failure	1	0	1
1	3	0	0	1683	0.616766	34	0	2.02	1	15	1	14	1	20			3.05	1	108	72	1	0	1	1	38	0	60	1	3	19	1	0	1	0	10	0	Heart Failure	1	1	1
2	1	0	0	1684	0.544652	30	0	2.93	1	10	1	13	1	12	29	1	2.79	0	103	61	1	0	1	1	29	1	62	1	3	76	0	0	0	0	17	1	Pulmonary hypertension	1	0	0
2	2	0	0	1684	0.479491	30	0	2.93	1	10	1	13	1	12	29	1	2.79	0	103	61	1	0	1	1	29	1	62	1	3	76	0	0	0	0	17	1	Pulmonary hypertension	1	0	0
2	3	0	0	1684	-0.848749	30	0	2.93	1	10	1	13	1	12	29	1	2.79	0	103	61	1	0	1	1	29	1	62	1	3	76	0	0	0	0	17	1	Pulmonary hypertension	1	1	0
1	1		0	1685	-1.42366	29	0							20	31	1			78	45	1	0	1	1	32	1	68	1	3	72	0	0	1	0	9	0	HCM	1	0	1
1	2		0	1685	-0.811919	29	0							20	31	1			78	45	1	0	1	1	32	1	68	1	3	72	0	0	1	0	9	0	HCM	1	0	1
1	3		0	1685	-0.995239	29	0							20	31	1			78	45	1	0	1	1	32	1	68	1	3	72	0	0	1	0	9	0	HCM	1	1	1
1	1	0	0	1689	0.801628	34	0	2.16	1	10	1	10	0	17			4.01	1		76	0	0	1	0	34	1	62	1	2	11	1	0	1	0	17	1	Pulmonary hypertension	1	0	1
1	2	0	0	1689	1.20165	34	0	2.16	1	10	1	10	0	17			4.01	1		76	0	0	1	0	34	1	62	1	2	11	1	0	1	0	17	1	Pulmonary hypertension	1	0	1
1	3	0	0	1689	2.28049	34	0	2.16	1	10	1	10	0	17			4.01	1		76	0	0	1	0	34	1	62	1	2	11	1	0	1	0	17	1	Pulmonary hypertension	1	1	1
1	1	1	0	1690	0.0500783	14	0	0.5	0	8	0	6	0	10			2.92	0	91	52	0	0	1	0	20	0	64	1	2	88	0	0	0	0	15	0	Normal study	1	0	0
1	2	1	0	1690	0.192295	14	0	0.5	0	8	0	6	0	10			2.92	0	91	52	0	0	1	0	20	0	64	1	2	88	0	0	0	0	15	0	Normal study	1	0	0
1	3	1	0	1690	1.32417	14	0	0.5	0	8	0	6	0	10			2.92	0	91	52	0	0	1	0	20	0	64	1	2	88	0	0	0	0	15	0	Normal study	1	1	0
1	1	0	1	1691	0.176978	49	1	8.85	1	6	0	12	1	7			2.66	0		75	0	1	1	1	30	0	67	1	3	48	1	0	0	0	17	1	Pulmonary hypertension	1	0	0
1	2	0	1	1691	0.31447	49	1	8.85	1	6	0	12	1	7			2.66	0		75	0	1	1	1	30	0	67	1	3	48	1	0	0	0	17	1	Pulmonary hypertension	1	0	0
1	3	0	1	1691	0.270968	49	1	8.85	1	6	0	12	1	7			2.66	0		75	0	1	1	1	30	0	67	1	3	48	1	0	0	0	17	1	Pulmonary hypertension	1	1	0
2	1	1	0	1692	-1.4029	24	0	1.24	0	11	1	10	0	13			3.04	1		67	1	1	1	1	38	1	20	0	4	84	0	1	1	1	15	0	Normal study	1	0	0
2	2	1	0	1692	-0.764988	24	0	1.24	0	11	1	10	0	13			3.04	1		67	1	1	1	1	38	1	20	0	4	84	0	1	1	1	15	0	Normal study	1	0	0
2	3	1	0	1692	-0.620617	24	0	1.24	0	11	1	10	0	13			3.04	1		67	1	1	1	1	38	1	20	0	4	84	0	1	1	1	15	0	Normal study	1	1	0
1	1	0	0	1695	0.570207	27	0	1.72	1	14	1	18	1	17	20	1	3.2	1	84	55	1	0	0	0	40	1	65	1	3	69	0	0	1	0	10	0	Heart Failure	1	0	1
1	2	0	0	1695	1.64444	27	0	1.72	1	14	1	18	1	17	20	1	3.2	1	84	55	1	0	0	0	40	1	65	1	3	69	0	0	1	0	10	0	Heart Failure	1	0	1
1	3	0	0	1695	1.48812	27	0	1.72	1	14	1	18	1	17	20	1	3.2	1	84	55	1	0	0	0	40	1	65	1	3	69	0	0	1	0	10	0	Heart Failure	1	1	1
2	1	0	1	1696	-0.0242967	44	1	2.59	1	13	1	16	1	28			3.02	1		58	0	0	1	0	37	1	64	1	2	86	0	0	1	0	17	1	Pulmonary hypertension	1	0	1
2	2	0	1	1696	0.240267	44	1	2.59	1	13	1	16	1	28			3.02	1		58	0	0	1	0	37	1	64	1	2	86	0	0	1	0	17	1	Pulmonary hypertension	1	0	1
2	3	0	1	1696	0.806495	44	1	2.59	1	13	1	16	1	28			3.02	1		58	0	0	1	0	37	1	64	1	2	86	0	0	1	0	17	1	Pulmonary hypertension	1	1	1
1	1	1	0	1697	0.480313	30	0	1.66	0	12	1	18	1	18			3.17	1	87	64	1	1	1	1	41	0	60	1	2	67	0	0	1	0	17	1	Pulmonary hypertension	1	0	1
1	2	1	0	1697	0.796039	30	0	1.66	0	12	1	18	1	18			3.17	1	87	64	1	1	1	1	41	0	60	1	2	67	0	0	1	0	17	1	Pulmonary hypertension	1	0	1
1	3	1	0	1697	1.63378	30	0	1.66	0	12	1	18	1	18			3.17	1	87	64	1	1	1	1	41	0	60	1	2	67	0	0	1	0	17	1	Pulmonary hypertension	1	1	1
1	1	0	1	1698	0.860413	37	1	3.41	1	8	0	10	0	18			2.75	0		80	0	0	1	1	36	0	64	1	3	48	1	0	1	0	17	1	Pulmonary hypertension	1	0	1
1	2	0	1	1698	1.71838	37	1	3.41	1	8	0	10	0	18			2.75	0		80	0	0	1	1	36	0	64	1	3	48	1	0	1	0	17	1	Pulmonary hypertension	1	0	1
1	3	0	1	1698	1.43322	37	1	3.41	1	8	0	10	0	18			2.75	0		80	0	0	1	1	36	0	64	1	3	48	1	0	1	0	17	1	Pulmonary hypertension	1	1	1
1	1	0	0	1699	1.1995	24	0	2.3	1	8	0	7	0	11	7	0	2.27	0		65	0	0	1	0	41	0	50	1	3	56	1	0	1	0	15	0	Normal study	1	0	0
1	2	0	0	1699	1.46652	24	0	2.3	1	8	0	7	0	11	7	0	2.27	0		65	0	0	1	0	41	0	50	1	3	56	1	0	1	0	15	0	Normal study	1	0	0
1	3	0	0	1699	0.54598	24	0	2.3	1	8	0	7	0	11	7	0	2.27	0		65	0	0	1	0	41	0	50	1	3	56	1	0	1	0	15	0	Normal study	1	1	0
1	1	0	0	1700	1.48856	30	0	1.71	1	10	1	13	1	22			2.3	0		52	1	0	0	0	24	1	20	0	4	40	1	1	0	1	10	0	Heart Failure	1	0	1
1	2	0	0	1700	0.824199	30	0	1.71	1	10	1	13	1	22			2.3	0		52	1	0	0	0	24	1	20	0	4	40	1	1	0	1	10	0	Heart Failure	1	0	1
1	3	0	0	1700	1.29575	30	0	1.71	1	10	1	13	1	22			2.3	0		52	1	0	0	0	24	1	20	0	4	40	1	1	0	1	10	0	Heart Failure	1	1	1
1	1	0	1	1701	0.587024	35	1	3.82	1	9	0	11	0	11			3.2	1		38	0	1	1	0	31	1	57	1	4	62	0	0	1	0	17	1	Pulmonary hypertension	1	0	0
1	2	0	1	1701	1.32109	35	1	3.82	1	9	0	11	0	11			3.2	1		38	0	1	1	0	31	1	57	1	4	62	0	0	1	0	17	1	Pulmonary hypertension	1	0	0
1	3	0	1	1701	1.80399	35	1	3.82	1	9	0	11	0	11			3.2	1		38	0	1	1	0	31	1	57	1	4	62	0	0	1	0	17	1	Pulmonary hypertension	1	1	0
1	1	0	0	1705	-0.943078	21	0	2.09	1	9	0	9	0	14			1.6	0		59	1	0	1	1	29	1	16	0	4	52	1	1	0	1	10	0	Heart Failure	1	0	0
1	2	0	0	1705	0.496311	21	0	2.09	1	9	0	9	0	14			1.6	0		59	1	0	1	1	29	1	16	0	4	52	1	1	0	1	10	0	Heart Failure	1	0	0
1	3	0	0	1705	0.202164	21	0	2.09	1	9	0	9	0	14			1.6	0		59	1	0	1	1	29	1	16	0	4	52	1	1	0	1	10	0	Heart Failure	1	1	0
1	1	1	1	1706	-0.632762	41	1	0.74	0	35	1	39	1	41	29	1	3.01	1	78	58	1	1	1	1	40	0	19	0	4	45	1	1	1	1	17	1	Pulmonary hypertension	1	0	1
1	2	1	1	1706	-0.28062	41	1	0.74	0	35	1	39	1	41	29	1	3.01	1	78	58	1	1	1	1	40	0	19	0	4	45	1	1	1	1	17	1	Pulmonary hypertension	1	0	1
1	3	1	1	1706	0.935395	41	1	0.74	0	35	1	39	1	41	29	1	3.01	1	78	58	1	1	1	1	40	0	19	0	4	45	1	1	1	1	17	1	Pulmonary hypertension	1	1	1
1	1	0	0	1707	0.489049	33	0	5.56	1	18	1	20	1	23			0.87	0		46	0	1	1	1	36	0	11	0	4	82	0	1	1	1	10	0	Heart Failure	1	0	1
1	2	0	0	1707	-0.274142	33	0	5.56	1	18	1	20	1	23			0.87	0		46	0	1	1	1	36	0	11	0	4	82	0	1	1	1	10	0	Heart Failure	1	0	1
1	3	0	0	1707	-1.15638	33	0	5.56	1	18	1	20	1	23			0.87	0		46	0	1	1	1	36	0	11	0	4	82	0	1	1	1	10	0	Heart Failure	1	1	1
2	1	0	1	1709	1.42564	49	1	2.54	1	30	1	36	1	27			3.82	1		22	0	0	1	1	33	2	27	0	4	6	1	1	1	1	4	0	Cardiomyopathy	1	0	1
2	2	0	1	1709	1.91724	49	1	2.54	1	30	1	36	1	27			3.82	1		22	0	0	1	1	33	2	27	0	4	6	1	1	1	1	4	0	Cardiomyopathy	1	0	1
2	3	0	1	1709	2.46559	49	1	2.54	1	30	1	36	1	27			3.82	1		22	0	0	1	1	33	2	27	0	4	6	1	1	1	1	4	0	Cardiomyopathy	1	1	1
2	1	0	0	1710	0.624192	30	0	2.86	1	9	0	15	1	15			2.42	0		67	0	1	1	1	58	0	60	1	2	83	0	0	1	0	10	0	Heart Failure	1	0	1
2	2	0	0	1710	0.878723	30	0	2.86	1	9	0	15	1	15			2.42	0		67	0	1	1	1	58	0	60	1	2	83	0	0	1	0	10	0	Heart Failure	1	0	1
2	3	0	0	1710	2.07427	30	0	2.86	1	9	0	15	1	15			2.42	0		67	0	1	1	1	58	0	60	1	2	83	0	0	1	0	10	0	Heart Failure	1	1	1
1	1	0	0	1711	-0.483277	26	0	1.67	0	9	0	12	1	17			2.78	0	125	77	0	0	1	0	30	0	63	1	2	44	1	0	0	0	17	1	Pulmonary hypertension	1	0	1
1	2	0	0	1711	0.685052	26	0	1.67	0	9	0	12	1	17			2.78	0	125	77	0	0	1	0	30	0	63	1	2	44	1	0	0	0	17	1	Pulmonary hypertension	1	0	1
1	3	0	0	1711	0.825326	26	0	1.67	0	9	0	12	1	17			2.78	0	125	77	0	0	1	0	30	0	63	1	2	44	1	0	0	0	17	1	Pulmonary hypertension	1	1	1
2	1	0	1	1712	1.02878	35	1	2.48	1	16	1	17	1	21			2.65	0		70	1	0	0	1	33	1	65	1	2	60	0	0	1	0	10	0	Heart Failure	1	0	1
2	2	0	1	1712	0.922608	35	1	2.48	1	16	1	17	1	21			2.65	0		70	1	0	0	1	33	1	65	1	2	60	0	0	1	0	10	0	Heart Failure	1	0	1
2	3	0	1	1712	0.317155	35	1	2.48	1	16	1	17	1	21			2.65	0		70	1	0	0	1	33	1	65	1	2	60	0	0	1	0	10	0	Heart Failure	1	1	1
1	1	0	0	1713	-0.32825	34	0	1.93	1	12	1	16	1	20	23	1	3.68	1	91	65	0	0	1	0	31	0	56	1	3	100	0	0	1	0	13	0	Mitral Regurgitation	1	0	1
1	2	0	0	1713	-0.73219	34	0	1.93	1	12	1	16	1	20	23	1	3.68	1	91	65	0	0	1	0	31	0	56	1	3	100	0	0	1	0	13	0	Mitral Regurgitation	1	0	1
1	3	0	0	1713	-0.0733882	34	0	1.93	1	12	1	16	1	20	23	1	3.68	1	91	65	0	0	1	0	31	0	56	1	3	100	0	0	1	0	13	0	Mitral Regurgitation	1	1	1
2	1	0	0	1714	-1.46004	26	0	2.96	1	8	0	11	0	11			2.78	0	119	69	0	0	1	1	28	1	63	1	3	55	1	0	0	0	17	1	Pulmonary hypertension	1	0	0
2	2	0	0	1714	-1.40822	26	0	2.96	1	8	0	11	0	11			2.78	0	119	69	0	0	1	1	28	1	63	1	3	55	1	0	0	0	17	1	Pulmonary hypertension	1	0	0
2	3	0	0	1714	-1.08047	26	0	2.96	1	8	0	11	0	11			2.78	0	119	69	0	0	1	1	28	1	63	1	3	55	1	0	0	0	17	1	Pulmonary hypertension	1	1	0
1	1		0	1716	-1.68796	24	0			8	0	11	0	17					77	53	1	1	1	1	53	1	55	1	3	45	1	0	1	0	10	0	Heart Failure	1	0	1
1	2		0	1716	-1.40596	24	0			8	0	11	0	17					77	53	1	1	1	1	53	1	55	1	3	45	1	0	1	0	10	0	Heart Failure	1	0	1
1	3		0	1716	0.441307	24	0			8	0	11	0	17					77	53	1	1	1	1	53	1	55	1	3	45	1	0	1	0	10	0	Heart Failure	1	1	1
1	1	0	0	1717	0.30962	30	0	1.97	1	11	1	13	1	22	18	0	2.97	0	78	58	1	0	1	1	31	1	30	0	3	45	1	1	1	1	2	0	Aortic Stenosis	1	0	1
1	2	0	0	1717	0.180416	30	0	1.97	1	11	1	13	1	22	18	0	2.97	0	78	58	1	0	1	1	31	1	30	0	3	45	1	1	1	1	2	0	Aortic Stenosis	1	0	1
1	3	0	0	1717	0.313871	30	0	1.97	1	11	1	13	1	22	18	0	2.97	0	78	58	1	0	1	1	31	1	30	0	3	45	1	1	1	1	2	0	Aortic Stenosis	1	1	1
1	1	1	0	1718	-0.524441	31	0	0.99	0	10	1	15	1	23			2.76	0	92	60	1	1	1	1	65	0	55	1	4	76	0	0	1	0	10	0	Heart Failure	1	0	1
1	2	1	0	1718	0.661688	31	0	0.99	0	10	1	15	1	23			2.76	0	92	60	1	1	1	1	65	0	55	1	4	76	0	0	1	0	10	0	Heart Failure	1	0	1
1	3	1	0	1718	-1.51134	31	0	0.99	0	10	1	15	1	23			2.76	0	92	60	1	1	1	1	65	0	55	1	4	76	0	0	1	0	10	0	Heart Failure	1	1	1
2	1	0	0	1719	1.32068	26	0	2.5	1	11	1	15	1	17	17	0	3.05	1	74	72	0	0	0	1	25	1	65	1	3	71	0	0	0	0	10	0	Heart Failure	1	0	1
2	2	0	0	1719	0.750132	26	0	2.5	1	11	1	15	1	17	17	0	3.05	1	74	72	0	0	0	1	25	1	65	1	3	71	0	0	0	0	10	0	Heart Failure	1	0	1
2	3	0	0	1719	0.979234	26	0	2.5	1	11	1	15	1	17	17	0	3.05	1	74	72	0	0	0	1	25	1	65	1	3	71	0	0	0	0	10	0	Heart Failure	1	1	1
1	1	1	0	1721	-0.544963	31	0	0.78	0	7	0	13	1	27	26	1	2.42	0	104	52	1	0	1	0	41	0	42	1	2	64	0	0	1	1	7	0	Dilated cardiomyopathy	1	0	1
1	2	1	0	1721	-0.722148	31	0	0.78	0	7	0	13	1	27	26	1	2.42	0	104	52	1	0	1	0	41	0	42	1	2	64	0	0	1	1	7	0	Dilated cardiomyopathy	1	0	1
1	3	1	0	1721	-0.844223	31	0	0.78	0	7	0	13	1	27	26	1	2.42	0	104	52	1	0	1	0	41	0	42	1	2	64	0	0	1	1	7	0	Dilated cardiomyopathy	1	1	1
2	1	0	1	1722	0.974488	41	1	2.17	1	14	1	16	1	27			2.84	0		80	1	1	1	1	30	1	25	0	3	58	1	1	0	1	17	1	Pulmonary hypertension	1	0	1
2	2	0	1	1722	1.22729	41	1	2.17	1	14	1	16	1	27			2.84	0		80	1	1	1	1	30	1	25	0	3	58	1	1	0	1	17	1	Pulmonary hypertension	1	0	1
2	3	0	1	1722	1.50603	41	1	2.17	1	14	1	16	1	27			2.84	0		80	1	1	1	1	30	1	25	0	3	58	1	1	0	1	17	1	Pulmonary hypertension	1	1	1
2	1	1	0	1723	-0.930308	22	0	0.87	0	10	1	8	0	16	22	1	4.08	1	113	64	0	0	1	0	18	1	70	1	2	50	1	0	0	0	18	0	Tricuspid Regurgitation	1	0	1
2	2	1	0	1723	-0.266236	22	0	0.87	0	10	1	8	0	16	22	1	4.08	1	113	64	0	0	1	0	18	1	70	1	2	50	1	0	0	0	18	0	Tricuspid Regurgitation	1	0	1
2	3	1	0	1723	-0.0892974	22	0	0.87	0	10	1	8	0	16	22	1	4.08	1	113	64	0	0	1	0	18	1	70	1	2	50	1	0	0	0	18	0	Tricuspid Regurgitation	1	1	1
1	1	0	1	1724	0.559956	58	1	15.32	1	20	1	22	1	7			1.97	0		68	0	0	0	1	24	1	71	1	4	45	1	0	0	0	17	1	Pulmonary hypertension	1	0	0
1	2	0	1	1724	0.210004	58	1	15.32	1	20	1	22	1	7			1.97	0		68	0	0	0	1	24	1	71	1	4	45	1	0	0	0	17	1	Pulmonary hypertension	1	0	0
1	3	0	1	1724	0.285832	58	1	15.32	1	20	1	22	1	7			1.97	0		68	0	0	0	1	24	1	71	1	4	45	1	0	0	0	17	1	Pulmonary hypertension	1	1	0
2	1	1	0	1725	0.0422513	28	0	1.05	0	14	1	19	1	22			1.96	0	126	59	1	0	1	0	42	0	66	1	3	76	0	0	1	0	10	0	Heart Failure	1	0	1
2	2	1	0	1725	-0.259789	28	0	1.05	0	14	1	19	1	22			1.96	0	126	59	1	0	1	0	42	0	66	1	3	76	0	0	1	0	10	0	Heart Failure	1	0	1
2	3	1	0	1725	-0.573242	28	0	1.05	0	14	1	19	1	22			1.96	0	126	59	1	0	1	0	42	0	66	1	3	76	0	0	1	0	10	0	Heart Failure	1	1	1
1	1	0	1	1730	0.701916	41	1	4.64	1	8	0	14	1	11			2.98	0		77	1	0	0	1	34	0	57	1	3	72	0	0	1	0	17	1	Pulmonary hypertension	1	0	0
1	2	0	1	1730	2.53651	41	1	4.64	1	8	0	14	1	11			2.98	0		77	1	0	0	1	34	0	57	1	3	72	0	0	1	0	17	1	Pulmonary hypertension	1	0	0
1	3	0	1	1730	1.79026	41	1	4.64	1	8	0	14	1	11			2.98	0		77	1	0	0	1	34	0	57	1	3	72	0	0	1	0	17	1	Pulmonary hypertension	1	1	0
1	1	0	0	1731	0.464398	27	0	2.74	1	8	0	13	1	17	26	1	2.07	0	111	75	0	0	0	0	21	0	58	1	2	44	1	0	0	0	10	0	Heart Failure	1	0	1
1	2	0	0	1731	1.93183	27	0	2.74	1	8	0	13	1	17	26	1	2.07	0	111	75	0	0	0	0	21	0	58	1	2	44	1	0	0	0	10	0	Heart Failure	1	0	1
1	3	0	0	1731	0.680906	27	0	2.74	1	8	0	13	1	17	26	1	2.07	0	111	75	0	0	0	0	21	0	58	1	2	44	1	0	0	0	10	0	Heart Failure	1	1	1
2	1	0	1	1732	-0.179871	40	1	3.5	1	17	1	17	1	22			3.1	1		74	0	0	1	1	22	0	52	1	4	54	1	0	0	0	17	1	Pulmonary hypertension	1	0	1
2	2	0	1	1732	-0.337226	40	1	3.5	1	17	1	17	1	22			3.1	1		74	0	0	1	1	22	0	52	1	4	54	1	0	0	0	17	1	Pulmonary hypertension	1	0	1
2	3	0	1	1732	0.661518	40	1	3.5	1	17	1	17	1	22			3.1	1		74	0	0	1	1	22	0	52	1	4	54	1	0	0	0	17	1	Pulmonary hypertension	1	1	1
1	1	0	0	1733	0.293476	32	0	3.83	1	6	0	10	0	13			3.27	1		79	0	0	1	1	26	0	57	1	2	60	0	0	0	0	17	1	Pulmonary hypertension	1	0	0
1	2	0	0	1733	1.87484	32	0	3.83	1	6	0	10	0	13			3.27	1		79	0	0	1	1	26	0	57	1	2	60	0	0	0	0	17	1	Pulmonary hypertension	1	0	0
1	3	0	0	1733	1.72549	32	0	3.83	1	6	0	10	0	13			3.27	1		79	0	0	1	1	26	0	57	1	2	60	0	0	0	0	17	1	Pulmonary hypertension	1	1	0
1	1	0	0	1734	1.59947	15	0	1.79	1	4	0	7	0	6			2.88	0	112	47	0	0	1	1	24	1	68	1	2	67	0	0	0	0	15	0	Normal study	1	0	0
1	2	0	0	1734	1.6394	15	0	1.79	1	4	0	7	0	6			2.88	0	112	47	0	0	1	1	24	1	68	1	2	67	0	0	0	0	15	0	Normal study	1	0	0
1	3	0	0	1734	1.91628	15	0	1.79	1	4	0	7	0	6			2.88	0	112	47	0	0	1	1	24	1	68	1	2	67	0	0	0	0	15	0	Normal study	1	1	0
1	1	0	0	1736	0.793793	19	0	1.68	0	6	0	7	0	13	29	1	2.15	0		26	0	0	0	1	20	1	57	1	2	67	0	0	0	0	13	0	Mitral Regurgitation	1	0	0
1	2	0	0	1736	2.62384	19	0	1.68	0	6	0	7	0	13	29	1	2.15	0		26	0	0	0	1	20	1	57	1	2	67	0	0	0	0	13	0	Mitral Regurgitation	1	0	0
1	3	0	0	1736	1.41012	19	0	1.68	0	6	0	7	0	13	29	1	2.15	0		26	0	0	0	1	20	1	57	1	2	67	0	0	0	0	13	0	Mitral Regurgitation	1	1	0
2	1	0	1	1737	0.842444	36	1	1.9	1	15	1	19	1	24			3.26	1	84	29	1	1	1	0	43	2	60	1	2	133	0	0	1	0	10	0	Heart Failure	1	0	1
2	2	0	1	1737	1.0359	36	1	1.9	1	15	1	19	1	24			3.26	1	84	29	1	1	1	0	43	2	60	1	2	133	0	0	1	0	10	0	Heart Failure	1	0	1
2	3	0	1	1737	1.10751	36	1	1.9	1	15	1	19	1	24			3.26	1	84	29	1	1	1	0	43	2	60	1	2	133	0	0	1	0	10	0	Heart Failure	1	1	1
1	1	0	0	1739	1.49168	26	0	2.31	1	10	1	15	1	19			1.88	0	86	57	0	0	0	0	31	0	66	1	3	57	1	0	1	0	10	0	Heart Failure	1	0	1
1	2	0	0	1739	1.72921	26	0	2.31	1	10	1	15	1	19			1.88	0	86	57	0	0	0	0	31	0	66	1	3	57	1	0	1	0	10	0	Heart Failure	1	0	1
1	3	0	0	1739	1.09657	26	0	2.31	1	10	1	15	1	19			1.88	0	86	57	0	0	0	0	31	0	66	1	3	57	1	0	1	0	10	0	Heart Failure	1	1	1
1	1	0	0	1740	1.24726	28	0	4.29	1	21	1	20	1	16			1.34	0		68	1	0	0	0	29	0	42	1	4	60	0	0	0	1	11	0	Impaired cardiac output	1	0	1
1	2	0	0	1740	0.848026	28	0	4.29	1	21	1	20	1	16			1.34	0		68	1	0	0	0	29	0	42	1	4	60	0	0	0	1	11	0	Impaired cardiac output	1	0	1
1	3	0	0	1740	0.370082	28	0	4.29	1	21	1	20	1	16			1.34	0		68	1	0	0	0	29	0	42	1	4	60	0	0	0	1	11	0	Impaired cardiac output	1	1	1
1	2	0	1	1741	2.2296	35	1	8.65	1	12	1	11	0	15			2.85	0	78	89	0	0	1	0	21	0	65	1	4	52	1	0	0	0	1	0	Aortic Regurgitation	1	0	1
1	3	0	1	1741	2.67836	35	1	8.65	1	12	1	11	0	15			2.85	0	78	89	0	0	1	0	21	0	65	1	4	52	1	0	0	0	1	0	Aortic Regurgitation	1	1	1
1	1	1	0	1742	0.444996	18	0	1	0	9	0	12	1	13			3.04	1	86	49	0	0	0	0	19	0	62	1	3	53	1	0	0	0	15	0	Normal study	1	0	0
1	2	1	0	1742	0.0666824	18	0	1	0	9	0	12	1	13			3.04	1	86	49	0	0	0	0	19	0	62	1	3	53	1	0	0	0	15	0	Normal study	1	0	0
1	3	1	0	1742	-0.139382	18	0	1	0	9	0	12	1	13			3.04	1	86	49	0	0	0	0	19	0	62	1	3	53	1	0	0	0	15	0	Normal study	1	1	0
2	1	1	0	1743	-0.0669816	19	0	0.81	0	7	0	13	1	14	19	0	3.86	1	94	56	0	0	1	0	23	1	67	1	3	65	0	0	0	0	2	0	Aortic Stenosis	1	0	0
2	2	1	0	1743	0.969024	19	0	0.81	0	7	0	13	1	14	19	0	3.86	1	94	56	0	0	1	0	23	1	67	1	3	65	0	0	0	0	2	0	Aortic Stenosis	1	0	0
2	3	1	0	1743	1.87507	19	0	0.81	0	7	0	13	1	14	19	0	3.86	1	94	56	0	0	1	0	23	1	67	1	3	65	0	0	0	0	2	0	Aortic Stenosis	1	1	0
1	1	0	0	1744	0.35805	34	0	2.96	1	7	0	13	1	19			2.84	0		37	0	0	0	0	25	0	42	1	3	70	0	0	0	1	9	0	HCM	1	0	1
1	2	0	0	1744	-0.425064	34	0	2.96	1	7	0	13	1	19			2.84	0		37	0	0	0	0	25	0	42	1	3	70	0	0	0	1	9	0	HCM	1	0	1
1	3	0	0	1744	0.333654	34	0	2.96	1	7	0	13	1	19			2.84	0		37	0	0	0	0	25	0	42	1	3	70	0	0	0	1	9	0	HCM	1	1	1
2	1	0	0	1745	-0.192499	29	0	1.7	1	9	0	8	0	19			2.61	0	67	40	0	0	1	0	35	0	38	0	3	61	0	1	1	1	7	0	Dilated cardiomyopathy	1	0	1
2	2	0	0	1745	0.840114	29	0	1.7	1	9	0	8	0	19			2.61	0	67	40	0	0	1	0	35	0	38	0	3	61	0	1	1	1	7	0	Dilated cardiomyopathy	1	0	1
2	3	0	0	1745	1.75877	29	0	1.7	1	9	0	8	0	19			2.61	0	67	40	0	0	1	0	35	0	38	0	3	61	0	1	1	1	7	0	Dilated cardiomyopathy	1	1	1
1	1	0	1	1746	-0.31794	39	1	4.38	1	12	1	16	1	20	20	1	2.29	0	91	60	1	1	1	1	46	0	65	1	3	52	1	0	1	0	17	1	Pulmonary hypertension	1	0	1
1	2	0	1	1746	-0.275796	39	1	4.38	1	12	1	16	1	20	20	1	2.29	0	91	60	1	1	1	1	46	0	65	1	3	52	1	0	1	0	17	1	Pulmonary hypertension	1	0	1
1	3	0	1	1746	0.320471	39	1	4.38	1	12	1	16	1	20	20	1	2.29	0	91	60	1	1	1	1	46	0	65	1	3	52	1	0	1	0	17	1	Pulmonary hypertension	1	1	1
1	1	0	1	1747	-0.721412	36	1	3.96	1	13	1	18	1	17			1.97	0	75	70	1	0	0	0	37	0	54	1	1	50	1	0	1	0	17	1	Pulmonary hypertension	1	0	1
1	2	0	1	1747	-0.474368	36	1	3.96	1	13	1	18	1	17			1.97	0	75	70	1	0	0	0	37	0	54	1	1	50	1	0	1	0	17	1	Pulmonary hypertension	1	0	1
1	3	0	1	1747	-0.743667	36	1	3.96	1	13	1	18	1	17			1.97	0	75	70	1	0	0	0	37	0	54	1	1	50	1	0	1	0	17	1	Pulmonary hypertension	1	1	1
1	1	1	0	1748	0.63871	21	0	1.36	0	8	0	12	1	12			3.72	1		28	0	0	1	0	26	0	61	1	2	75	0	0	0	0	3	0	Borderline normal RV	1	0	0
1	2	1	0	1748	-0.0851076	21	0	1.36	0	8	0	12	1	12			3.72	1		28	0	0	1	0	26	0	61	1	2	75	0	0	0	0	3	0	Borderline normal RV	1	0	0
1	3	1	0	1748	0.0367918	21	0	1.36	0	8	0	12	1	12			3.72	1		28	0	0	1	0	26	0	61	1	2	75	0	0	0	0	3	0	Borderline normal RV	1	1	0
1	1	1	0	1750	2.0412	24	0	1.14	0	7	0	10	0	20			1.81	0		49	0	0	0	0	34	1	52	1	4	44	1	0	1	0	14	0	Nonobstructive HCM	1	0	1
1	2	1	0	1750	1.05129	24	0	1.14	0	7	0	10	0	20			1.81	0		49	0	0	0	0	34	1	52	1	4	44	1	0	1	0	14	0	Nonobstructive HCM	1	0	1
1	3	1	0	1750	1.82344	24	0	1.14	0	7	0	10	0	20			1.81	0		49	0	0	0	0	34	1	52	1	4	44	1	0	1	0	14	0	Nonobstructive HCM	1	1	1
1	1	0	0	1751	-0.131995	22	0	3.03	1	5	0	6	0	10			2.77	0		45	0	0	0	0	19	0	10	0	4	30	1	1	0	1	7	0	Dilated cardiomyopathy	1	0	0
1	2	0	0	1751	-0.128473	22	0	3.03	1	5	0	6	0	10			2.77	0		45	0	0	0	0	19	0	10	0	4	30	1	1	0	1	7	0	Dilated cardiomyopathy	1	0	0
1	3	0	0	1751	0.066148	22	0	3.03	1	5	0	6	0	10			2.77	0		45	0	0	0	0	19	0	10	0	4	30	1	1	0	1	7	0	Dilated cardiomyopathy	1	1	0
1	1	0	1	1753	1.05599	37	1	2.76	1	5	0	7	0	19			3.32	1	71	85	1	0	1	1	22	0	61	1	3	58	1	0	0	0	17	1	Pulmonary hypertension	1	0	1
1	2	0	1	1753	0.967822	37	1	2.76	1	5	0	7	0	19			3.32	1	71	85	1	0	1	1	22	0	61	1	3	58	1	0	0	0	17	1	Pulmonary hypertension	1	0	1
1	3	0	1	1753	0.529168	37	1	2.76	1	5	0	7	0	19			3.32	1	71	85	1	0	1	1	22	0	61	1	3	58	1	0	0	0	17	1	Pulmonary hypertension	1	1	1
1	1	0	1	1754	0.0493784	39	1	2.64	1	11	1	13	1	17	18	0	3.57	1	85	73	1	1	1	1	43	1	44	1	3	73	0	0	1	1	7	0	Dilated cardiomyopathy	1	0	1
1	2	0	1	1754	-0.15937	39	1	2.64	1	11	1	13	1	17	18	0	3.57	1	85	73	1	1	1	1	43	1	44	1	3	73	0	0	1	1	7	0	Dilated cardiomyopathy	1	0	1
1	3	0	1	1754	-0.61201	39	1	2.64	1	11	1	13	1	17	18	0	3.57	1	85	73	1	1	1	1	43	1	44	1	3	73	0	0	1	1	7	0	Dilated cardiomyopathy	1	1	1
2	1	0	0	1755	0.577042	29	0	2.55	1	10	1	14	1	16			2.07	0		64	1	1	1	0	45	0	25	0	4	41	1	1	1	1	4	0	Cardiomyopathy	1	0	1
2	2	0	0	1755	1.26111	29	0	2.55	1	10	1	14	1	16			2.07	0		64	1	1	1	0	45	0	25	0	4	41	1	1	1	1	4	0	Cardiomyopathy	1	0	1
2	3	0	0	1755	1.06911	29	0	2.55	1	10	1	14	1	16			2.07	0		64	1	1	1	0	45	0	25	0	4	41	1	1	1	1	4	0	Cardiomyopathy	1	1	1
1	3	1	0	1756	-0.288422	24	0	1.66	0	8	0	9	0	18	20	1	4.14	1	115	75	1	0	1	0	31	1	64	1	3	49	1	0	1	0	17	1	Pulmonary hypertension	1	1	1
2	1	0	0	1757	-0.807655	28	0	3.48	1	11	1	8	0	18			1.73	0		35	1	0	0	1	20	0	41	1	1	67	0	0	0	1	11	0	Impaired cardiac output	1	0	1
2	2	0	0	1757	0.265171	28	0	3.48	1	11	1	8	0	18			1.73	0		35	1	0	0	1	20	0	41	1	1	67	0	0	0	1	11	0	Impaired cardiac output	1	0	1
2	3	0	0	1757	0.0247192	28	0	3.48	1	11	1	8	0	18			1.73	0		35	1	0	0	1	20	0	41	1	1	67	0	0	0	1	11	0	Impaired cardiac output	1	1	1
1	1	0	0	1758	-0.247432	17	0	2.7	1	6	0	5	0	7	8	0	1.52	0	84	65	1	0	0	1	29	0	25	0	2	59	1	1	0	1	7	0	Dilated cardiomyopathy	1	0	0
1	2	0	0	1758	-0.34356	17	0	2.7	1	6	0	5	0	7	8	0	1.52	0	84	65	1	0	0	1	29	0	25	0	2	59	1	1	0	1	7	0	Dilated cardiomyopathy	1	0	0
1	3	0	0	1758	-0.572202	17	0	2.7	1	6	0	5	0	7	8	0	1.52	0	84	65	1	0	0	1	29	0	25	0	2	59	1	1	0	1	7	0	Dilated cardiomyopathy	1	1	0
3	1	1	0	1759	0.16462	21	0	0.71	0	11	1	12	1	17	13	0	2.97	0	87	74	1	0	1	1	24	0	66	1	3	40	1	0	0	0	10	0	Heart Failure	1	0	1
3	2	1	0	1759	-0.246594	21	0	0.71	0	11	1	12	1	17	13	0	2.97	0	87	74	1	0	1	1	24	0	66	1	3	40	1	0	0	0	10	0	Heart Failure	1	0	1
3	3	1	0	1759	0.0723279	21	0	0.71	0	11	1	12	1	17	13	0	2.97	0	87	74	1	0	1	1	24	0	66	1	3	40	1	0	0	0	10	0	Heart Failure	1	1	1
1	1	0	0	1760	-0.318405	29	0	1.93	1	9	0	15	1	16			2.96	0		52	1	0	0	1	30	0	68	1	3	91	0	0	0	0	17	1	Pulmonary hypertension	1	0	1
1	2	0	0	1760	-0.0119272	29	0	1.93	1	9	0	15	1	16			2.96	0		52	1	0	0	1	30	0	68	1	3	91	0	0	0	0	17	1	Pulmonary hypertension	1	0	1
1	3	0	0	1760	0.164313	29	0	1.93	1	9	0	15	1	16			2.96	0		52	1	0	0	1	30	0	68	1	3	91	0	0	0	0	17	1	Pulmonary hypertension	1	1	1
2	1	0	0	1761	0.294623	25	0	2.83	1	16	1	12	1	15			1.7	0	86	70	1	1	1	1	34	0	42	1	3	57	1	0	1	1	18	0	Tricuspid Regurgitation	1	0	1
2	2	0	0	1761	-0.197905	25	0	2.83	1	16	1	12	1	15			1.7	0	86	70	1	1	1	1	34	0	42	1	3	57	1	0	1	1	18	0	Tricuspid Regurgitation	1	0	1
2	3	0	0	1761	0.115893	25	0	2.83	1	16	1	12	1	15			1.7	0	86	70	1	1	1	1	34	0	42	1	3	57	1	0	1	1	18	0	Tricuspid Regurgitation	1	1	1
1	1	0	0	1763	0.883595	33	0	3.43	1	8	0	9	0	9			3.6	1		74	0	0	0	0	33	1	68	1	3	50	1	0	1	0	17	1	Pulmonary hypertension	1	0	0
1	2	0	0	1763	1.03224	33	0	3.43	1	8	0	9	0	9			3.6	1		74	0	0	0	0	33	1	68	1	3	50	1	0	1	0	17	1	Pulmonary hypertension	1	0	0
1	3	0	0	1763	1.42143	33	0	3.43	1	8	0	9	0	9			3.6	1		74	0	0	0	0	33	1	68	1	3	50	1	0	1	0	17	1	Pulmonary hypertension	1	1	0
1	1	0	1	1764	-0.658972	58	1	16.08	1	15	1	19	1	12			1.36	0		29	0	0	0	0	33	0	56	1	3	61	0	0	1	0	17	1	Pulmonary hypertension	1	0	0
1	2	0	1	1764	0.42586	58	1	16.08	1	15	1	19	1	12			1.36	0		29	0	0	0	0	33	0	56	1	3	61	0	0	1	0	17	1	Pulmonary hypertension	1	0	0
1	3	0	1	1764	-0.340897	58	1	16.08	1	15	1	19	1	12			1.36	0		29	0	0	0	0	33	0	56	1	3	61	0	0	1	0	17	1	Pulmonary hypertension	1	1	0
1	1	0	1	1765	0.164144	57	1	8.45	1	9	0	14	1	16			2.4	0		65	0	0	0	0	29	0	66	1	2	67	0	0	0	0	17	1	Pulmonary hypertension	1	0	1
1	2	0	1	1765	0.362212	57	1	8.45	1	9	0	14	1	16			2.4	0		65	0	0	0	0	29	0	66	1	2	67	0	0	0	0	17	1	Pulmonary hypertension	1	0	1
1	3	0	1	1765	1.71939	57	1	8.45	1	9	0	14	1	16			2.4	0		65	0	0	0	0	29	0	66	1	2	67	0	0	0	0	17	1	Pulmonary hypertension	1	1	1
1	1	0	1	1770	0.702695	43	1	3.99	1	18	1	18	1	24	15	0	2.25	0		73	1	1	1	1	37	1	67	1	2	13	1	0	1	0	17	1	Pulmonary hypertension	1	0	1
1	2	0	1	1770	0.946735	43	1	3.99	1	18	1	18	1	24	15	0	2.25	0		73	1	1	1	1	37	1	67	1	2	13	1	0	1	0	17	1	Pulmonary hypertension	1	0	1
1	3	0	1	1770	0.950595	43	1	3.99	1	18	1	18	1	24	15	0	2.25	0		73	1	1	1	1	37	1	67	1	2	13	1	0	1	0	17	1	Pulmonary hypertension	1	1	1
2	1	1	0	1771	1.17245	25	0	0.75	0	18	1	21	1	23	24	1	1.93	0		57	1	0	0	0	25	0	56	1	2	82	0	0	0	0	5	0	Chronic pericarditis	1	0	1
2	2	1	0	1771	1.01991	25	0	0.75	0	18	1	21	1	23	24	1	1.93	0		57	1	0	0	0	25	0	56	1	2	82	0	0	0	0	5	0	Chronic pericarditis	1	0	1
2	3	1	0	1771	0.795365	25	0	0.75	0	18	1	21	1	23	24	1	1.93	0		57	1	0	0	0	25	0	56	1	2	82	0	0	0	0	5	0	Chronic pericarditis	1	1	1
2	1	0	0	1772	0.166939	21	0	2.03	1	8	0	11	0	13			2.24	0		75	0	0	0	0	24	1	59	1	3	53	1	0	0	0	10	0	Heart Failure	1	0	0
2	2	0	0	1772	0.614958	21	0	2.03	1	8	0	11	0	13			2.24	0		75	0	0	0	0	24	1	59	1	3	53	1	0	0	0	10	0	Heart Failure	1	0	0
2	3	0	0	1772	0.847209	21	0	2.03	1	8	0	11	0	13			2.24	0		75	0	0	0	0	24	1	59	1	3	53	1	0	0	0	10	0	Heart Failure	1	1	0
